# Supplementary material for: Inhibition of Autophagy Promotes the Anti-Tumor Effect of Metformin in Oral Squamous Cell Carcinoma
Source: Cancers (Basel). 2022 Aug 29;14(17):4185. doi: 10.3390/cancers14174185 (PMC9454503; doi:10.3390/cancers14174185)
Supplement: Supplementary file 1 [file cancers-14-04185-s001.zip]

Archive with 1 entries (1 files):
- cancers-1880141-supplementary.pdf
